# Supplementary material for: Comprehensive Analysis of the INDETERMINATE DOMAIN (IDD) Gene Family and Their Response to Abiotic Stress in Zea mays
Source: Int J Mol Sci. 2023 Mar 24;24(7):6185. doi: 10.3390/ijms24076185 (PMC10094743; doi:10.3390/ijms24076185)
Supplement: Supplementary file 1 [file ijms-24-06185-s001.zip]

Archive with 2 entries (2 files):
- Feng et al Figure S1-S3.pdf
- Feng et al Table S1-S13.xlsx
